# Supplementary material for: A small secreted protein from Zymoseptoria tritici interacts with a wheat E3 ubiquitin ligase to promote disease
Source: J Exp Bot. 2020 Oct 23;72(2):733–46. doi: 10.1093/jxb/eraa489 (PMC7853600; doi:10.1093/jxb/eraa489)
Supplement: eraa489_suppl_Supplementary_Table [file eraa489_suppl_supplementary_table.xlsx]

## Sheet: Table S2
	Jgi code	Description	E-value	Percentage Identity	Accession
1	Mycgr3G63409	uncharacterized protein MYCGRDRAFT_76591 [Zymoseptoria tritici IPO323]	0	1	XP_003848994.1
		unnamed protein product [Zymoseptoria tritici ST99CH_3D7]	0	0.996	SMQ54970.1
		unnamed protein product [Zymoseptoria tritici ST99CH_1A5]	0	0.9881	SMY28622.1
		unnamed protein product [Zymoseptoria tritici ST99CH_3D1]	0	0.9842	SMR63242.1
		unnamed protein product [Zymoseptoria tritici ST99CH_1E4]	0	0.9842	SMR59409.1
		hypothetical protein TI39_contig490g00016 [Zymoseptoria brevis]	2e-178	0.9605	KJX97450.1
		uncharacterized protein MYCFIDRAFT_212401 [Pseudocercospora fijiensis CIRAD86]	6e-86	0.6116	XP_007930865.1
		hypothetical protein AC579_3252 [Pseudocercospora musae]	9e-85	0.6091	KXT07920.1
		hypothetical protein AC578_10426 [Pseudocercospora eumusae]	5e-84	0.6136	KXS99754.1
		hypothetical protein M409DRAFT_63264 [Zasmidium cellare ATCC 36951]	2e-81	0.5485	KAF2171627.1
		hypothetical protein DOTSEDRAFT_47469 [Dothistroma septosporum NZE10]	5e-80	0.5751	EME39987.1
2	Mycgr3G67060	unnamed protein product [Zymoseptoria tritici ST99CH_3D7]	0	1	SMQ46556.1
		uncharacterized protein MYCGRDRAFT_67060 [Zymoseptoria tritici IPO323]	0	1	XP_003857066.1
		hypothetical protein TI39_contig4159g00011 [Zymoseptoria brevis]	0	0.985	KJX94749.1
		hypothetical protein M409DRAFT_22631 [Zasmidium cellare ATCC 36951]	2e-133	69.17	KAF2167203.1
		hypothetical protein CBER1_02825 [Cercospora berteroae]	7e-132	0.7116	PPJ57255.1
		putative sterigmatocystin biosynthesis peroxidase stcC [Cercospora beticola]	8e-132	0.7079	XP_023457846.1
		putative sterigmatocystin biosynthesis peroxidase stcC [Quercus suber]	9e-123	0.6468	XP_023899537.1
		related to chloroperoxidase [Ramularia collo-cygni]	9e-122	0.679	XP_023630234.1
		hypothetical protein AC579_3836 [Pseudocercospora musae]	6e-121	0.6444	KXS99599.1
		Cloroperoxidase [Sphaerulina musiva SO2202]	2e-120	0.6353	XP_016760149.1
		hypothetical protein AC578_2869 [Pseudocercospora eumusae]	2e-117	0.6556	KXS97049.1
3	Mycgr3G104571	phosphatidylethanolamine-binding-like protein [Zymoseptoria tritici IPO323]	2e-164	1	XP_003852575.1
		unnamed protein product [Zymoseptoria tritici ST99CH_1E4]	5e-155	0.9783	SMR52875.1
		unnamed protein product [Zymoseptoria tritici ST99CH_1A5]	2e-151	0.9565	SMY24618.1
		unnamed protein product [Zymoseptoria tritici ST99CH_3D7]	3e-151	0.9565	SMQ50956.1
		unnamed protein product [Zymoseptoria tritici ST99CH_3D1]	2e-150	0.9522	SMR54276.1
		hypothetical protein TI39_contig357g00001 [Zymoseptoria brevis]	8e-121	0.8282	KJX99474.1
		uncharacterized protein RCC_03543 [Ramularia collo-cygni]	7e-71	0.5681	XP_023624597.1
		hypothetical protein CBER1_01483 [Cercospora berteroae]	2e-66	0.5348	PPJ55090.1
		Protein D1 [Cercospora beticola]	6e-64	0.5261	XP_023457510.1
		Protein MOTHER of FT and TF 1 [Cercospora zeina]	4e-56	0.5	PKR98188.1
		hypothetical protein D0861_05193 [Hortaea werneckii]	3e-51	0.5163	RMY87731.1
4	Mycgr3G81079	uncharacterized protein MYCGRDRAFT_81079 [Zymoseptoria tritici IPO323]	0	1	XP_003851383.1
		hypothetical protein TI39_contig567g00001 [Zymoseptoria brevis]	0	0.9669	KJX97062.1
		hypothetical protein CB0940_10792 [Cercospora beticola]	2e-86	0.6129	XP_023454972.1
		hypothetical protein CERZMDRAFT_115585 [Cercospora zeae-maydis SCOH1-5]	4e-86	0.6171	KAF2206753.1
		hypothetical protein CBER1_07126 [Cercospora berteroae]	2e-84	0.6927	PPJ54341.1
		uncharacterized protein RCC_00217 [Ramularia collo-cygni]	4e-81	0.5465	XP_023621140.1
		uncharacterized protein SEPMUDRAFT_117066 [Sphaerulina musiva SO2202]	6e-81	0.563	XP_016760600.1
		uncharacterized protein MYCFIDRAFT_79801 [Pseudocercospora fijiensis CIRAD86]	1e-70	0.5119	XP_007929893.1
		hypothetical protein AC578_948 [Pseudocercospora eumusae]	1e-67	0.6154	KXT00848.1
5	Mycgr3G81448	triacylglycerol hydrolase [Zymoseptoria tritici IPO323]	5e-58	1	XP_003850622.1
		unnamed protein product [Zymoseptoria tritici ST99CH_1A5]	5e-48	0.9438	SMY25923.1
		unnamed protein product [Zymoseptoria tritici ST99CH_1E4]	5e-48	0.9438	SMR55101.1
		unnamed protein product [Zymoseptoria tritici ST99CH_3D7]	7e-47	0.9432	SMQ52277.1
		unnamed protein product [Zymoseptoria tritici ST99CH_3D1]	5e-30	0.9538	SMR57485.1
		uncharacterized protein RCC_07531 [Ramularia collo-cygni]	9e-13	0.5362	XP_023628555.1
		hypothetical protein 59 [Passalora fulva]	1e-08	0.5303	AQA29352.1
		Cocaine esterase [Colletotrichum chlorophyti]	1e-07	0.5217	OLN87368.1
		hypothetical protein SBOR_8023 [Sclerotinia borealis F-4128]	5e-07	0.5082	ESZ91588.1
		hypothetical protein SS1G_11930 [Sclerotinia sclerotiorum 1980 UF-70]	6e-07	0.5172	XP_001586901.1
6	Mycgr3G104867	uncharacterized protein MYCGRDRAFT_104867 [Zymoseptoria tritici IPO323]	3e-119	1	XP_003851502.1
		unnamed protein product [Zymoseptoria tritici ST99CH_1E4]	4e-118	0.9941	SMR54011.1
		unnamed protein product [Zymoseptoria tritici ST99CH_3D7]	8e-97	0.993	SMQ51732.1
		hypothetical protein TI39_contig601g00010 [Zymoseptoria brevis]	3e-86	0.9205	KJX96788.1
		hypothetical protein SNOG_10840 [Parastagonospora nodorum SN15]	3e-42	0.5639	XP_001801099.1
		hypothetical protein P153DRAFT_415141 [Dothidotthia symphoricarpi CBS 119687]	7e-41	0.5071	KAF2131853.1
		uncharacterized protein SEPMUDRAFT_36834 [Sphaerulina musiva SO2202]	7e-41	0.5071	KAF2131853.1
		uncharacterized protein COCSADRAFT_155920 [Bipolaris sorokiniana ND90Pr]	3e-38	0.5	XP_007694994.1
		hypothetical protein PTT_06907 [Pyrenophora teres f. teres 0-1]	1e-36	0.5447	EFQ95185.1
		hypothetical protein AC579_10024 [Pseudocercospora musae]	4e-36	0.5263	KXT14030.1
		uncharacterized protein RCC_00382 [Ramularia collo-cygni]	2e-35	0.5563	XP_023621302.1
7	Mycgr3G70376	unnamed protein product [Zymoseptoria tritici ST99CH_1E4]	2e-147	1	SMR49105.1
		unnamed protein product [Zymoseptoria tritici ST99CH_3D7]	6e-147	0.995	SMQ49277.1
		uncharacterized protein MYCGRDRAFT_70376 [Zymoseptoria tritici IPO323]	1e-146	1	XP_003854052.1
		hypothetical protein TI39_contig331g00020 [Zymoseptoria brevis]	4e-146	0.99	KJY00396.1
		hypothetical protein M409DRAFT_57883 [Zasmidium cellare ATCC 36951]	3e-104	0.7641	KAF2162821.1
		uncharacterized protein RCC_12064 [Ramularia collo-cygni]	7e-102	0.7291	XP_023622012.1
		uncharacterized protein MYCFIDRAFT_53206 [Pseudocercospora fijiensis CIRAD86]	3e-97	0.7291	XP_007924292.1
		uncharacterized protein SEPMUDRAFT_148754 [Sphaerulina musiva SO2202]	6e-96	0.7094	XP_016761597.1
		hypothetical protein AC579_431 [Pseudocercospora musae]	8e-96	0.7409	KXS93377.1
		hypothetical protein AC578_5495 [Pseudocercospora eumusae]	3e-94	0.7358	KXS93878.1
		hypothetical protein DOTSEDRAFT_71106 [Dothistroma septosporum NZE10]	3e-92	0.7268	EME45288.1
8	Mycgr3G105871	putative endo-beta-1,4-glucanase [Zymoseptoria tritici IPO323]	0	1	XP_003848785.1
		unnamed protein product [Zymoseptoria tritici ST99CH_3D1]	1e-180	0.9959	SMR62799.1
		unnamed protein product [Zymoseptoria tritici ST99CH_1A5]	1e-179	0.9919	SMY28168.1
		unnamed protein product [Zymoseptoria tritici ST99CH_1E4]	1e-179	0.9919	SMR58950.1
		glycoside hydrolase family 12 protein [Zymoseptoria brevis]	9e-153	0.9134	KJX95520.1
		related to endoglucanase I precursor [Ramularia collo-cygni]	5e-122	0.7314	XP_023622307.1
		endoglucanase A precursor [Pyrenophora tritici-repentis Pt-1C-BFP]	2e-80	0.5348	XP_001936607.1
		hypothetical protein PTT_04451 [Pyrenophora teres f. teres 0-1]	3e-80	0.5314	EFQ95869.1
		murein transglycosylase [Fusarium oxysporum NRRL 32931]	6e-78	0.5207	XP_018258392.1
		hypothetical protein AG0111_0g9318 [Alternaria gaisen]	7e-78	0.5234	KAB2102848.1
9	Mycgr3G105487	LysM domain-containing protein [Zymoseptoria tritici IPO323]	2e-64	1	XP_003850050.1
		unnamed protein product [Zymoseptoria tritici ST99CH_1E4]	2e-62	0.9691	SMR56993.1
		hypothetical protein TI39_contig354g00140 [Zymoseptoria brevis]	6e-62	0.9588	KJX99533.1
		unnamed protein product [Zymoseptoria tritici ST99CH_1A5]	8e-62	0.9588	SMY27043.1
		Chain A, LysM domain-containing protein [Zymoseptoria tritici IPO323]	8e-51	1	6Q40_A
		putative peptidoglycan-binding lysin subgroup protein [Neofusicoccum parvum UCRNP2]	2e-08	0.5156	EOD47621.1
		Peptidoglycan-binding Lysin subgroup [Macrophomina phaseolina MS6]	9e-08	0.5	EKG14878.1
10	Mycgr3G104697	uncharacterized protein MYCGRDRAFT_104697 [Zymoseptoria tritici IPO323]	2e-103	1	XP_003852406.1
		unnamed protein product [Zymoseptoria tritici ST99CH_3D1]	1e-102	0.9933	SMR54943.1
		unnamed protein product [Zymoseptoria tritici ST99CH_1E4]	4e-98	0.9463	SMR53265.1
		unnamed protein product [Zymoseptoria tritici ST99CH_3D7]	6e-97	0.9329	SMQ51365.1
		hypothetical protein TI39_contig4193g00004 [Zymoseptoria brevis]	1e-96	0.9329	KJX94450.1
		uncharacterized protein RCC_00758 [Ramularia collo-cygni]	3e-40	0.5298	XP_023621706.1
		hypothetical protein FOXG_02906 [Fusarium oxysporum f. sp. lycopersici 4287]	6e-37	0.5098	XP_018236633.1
		hypothetical protein FVEG_01758 [Fusarium verticillioides 7600]	9e-37	0.5098	XP_018744757.1
		hypothetical protein GGTG_06739 [Gaeumannomyces tritici R3-111a-1]	2e-32	0.528	XP_009222825.1
		hypothetical protein AC578_54 [Pseudocercospora eumusae]	8e-31	0.5099	KXT04175.1
		hypothetical protein CB0940_09418 [Cercospora beticola]	5e-30	0.5113	XP_023450636.1
11	Mycgr3G111505	uncharacterized protein MYCGRDRAFT_111505 [Zymoseptoria tritici IPO323]	5e-143	1	XP_003847964.1
		unnamed protein product [Zymoseptoria tritici ST99CH_1A5]	2e-140	0.9949	SMY29476.1
		unnamed protein product [Zymoseptoria tritici ST99CH_1A5]	4e-137	0.9645	SMR64130.1
		unnamed protein product [Zymoseptoria tritici ST99CH_3D7]	2e-125	0.9442	SMQ55795.1
		hypothetical protein TI39_contig5824g00011 [Zymoseptoria brevis]	3e-124	0.9442	KJX92807.1
		hypothetical protein CB0940_06044 [Cercospora beticola]	3e-64	0.5455	XP_023455171.1
		hypothetical protein BST61_czeina14g001490 [Cercospora zeina]	3e-62	0.5253	PKS01942.1
		hypothetical protein CERZMDRAFT_118171 [Cercospora zeae-maydis SCOH1-5] 196	2e-60	0.535	KAF2210728.1
		hypothetical protein CBER1_03838 [Cercospora berteroae]	6e-36	0.5938	PPJ58028.1
12	Mycgr3G109710	uncharacterized protein MYCGRDRAFT_109710 [Zymoseptoria tritici IPO323]	4e-147	1	XP_003851988.1
		unnamed protein product [Zymoseptoria tritici ST99CH_1E4]	3e-145	0.985	SMR53457.1
		PR-1-like protein [Zymoseptoria brevis]	3e-144	0.98	KJX92411.1
		hypothetical protein AC578_10490 [Pseudocercospora eumusae]	1e-61	0.5389	KXS98711.1
		uncharacterized protein RCC_05899 [Ramularia collo-cygni]	2e-61	0.5893	XP_023626931.1
		hypothetical protein DOTSEDRAFT_69335 [Dothistroma septosporum NZE10]	4e-57	0.5434	EME47364.1
		uncharacterized protein MYCFIDRAFT_210209 [Pseudocercospora fijiensis CIRAD86]	2e-56	0.5595	XP_007922993.1
13	Mycgr3G111008	uncharacterized protein MYCGRDRAFT_111008 [Zymoseptoria tritici IPO323]	1e-152	1	XP_003849155.1
		hypothetical protein TI39_contig453g00036 [Zymoseptoria brevis]	2e-150	0.9817	KJX97901.1
		hypothetical protein CB0940_03364 [Cercospora beticola]	3e-54	0.6	XP_023457241.1
		hypothetical protein CBER1_00561 [Cercospora berteroae]	8e-54	0.5938	PPJ57121.1
		uncharacterized protein RCC_05827 [Ramularia collo-cygni]	9e-52	0.5605	XP_023626860.1
		hypothetical protein BST61_czeina91g000080 [Cercospora zeina]	1e-49	0.5542	PKR96481.1
		hypothetical protein EJ03DRAFT_325122 [Teratosphaeria nubilosa]	6e-49	0.5409	KAF2771870.1
		hypothetical protein CERZMDRAFT_102064 [Cercospora zeae-maydis SCOH1-5]	2e-47	0.55	KAF2207798.1
		uncharacterized protein MYCFIDRAFT_112132 [Pseudocercospora fijiensis CIRAD86]	2e-45	0.5414	XP_007924072.1
		hypothetical protein DOTSEDRAFT_69295 [Dothistroma septosporum NZE10]	8e-43	0.522	EME47315.1
14	Mycgr3G99331	cutinase [Zymoseptoria tritici IPO323]	2e-162	1	XP_003855273.
		unnamed protein product [Zymoseptoria tritici ST99CH_1E4]	5e-162	0.9955	SMR46749.1
		unnamed protein product [Zymoseptoria tritici ST99CH_1A5]	4e-161	0.9911	SMY21892.1
		unnamed protein product [Zymoseptoria tritici ST99CH_3D7]	2e-160	0.9821	SMQ48201.1
		acetylxylan esterase like protein [Zymoseptoria brevis]	4e-135	0.942	KJX96523.1
		related to acetylxylan esterase precursor [Ramularia collo-cygni]	5e-86	0.6324	XP_023630434.1
		hypothetical protein AC578_5267 [Pseudocercospora eumusae]	2e-79	0.6275	KXS95325.1
		carbohydrate esterase family 5 protein [Pseudocercospora fijiensis CIRAD86]	6e-78	0.5496	XP_007922397.1
		hypothetical protein AC579_9622 [Pseudocercospora musae]	3e-71	0.6078	KXT18006.1
		Acetylxylan esterase [Cercospora beticola]	2e-68	0.5175	XP_023457052.1
		hypothetical protein CBER1_03984 [Cercospora berteroae]	2e-67	0.5088	PPJ58689.1
15	Mycgr3G100955	UreF urease accessory protein [Zymoseptoria tritici IPO323]	0	1	XP_003850017.1
		unnamed protein product [Zymoseptoria tritici ST99CH_3D7]	0	0.9882	SMQ53319.1
		urease accessory protein UreF [Zymoseptoria brevis]	5e-167	0.9567	KJX99621.1
		hypothetical protein AC578_2159 [Pseudocercospora eumusae]	5e-116	0.685	KXT01875.1
		uncharacterized protein MYCFIDRAFT_63686 [Pseudocercospora fijiensis CIRAD86]	1e-114	0.6797	XP_007927104.1
		putative urease accessory protein UreF-like [Cercospora beticola]	9e-113	0.7026	XP_023451074.1
		hypothetical protein CERZMDRAFT_70896 [Cercospora zeae-maydis SCOH1-5]	1e-108	0.6897	KAF2208367.1
		uncharacterized protein RCC_07456 [Ramularia collo-cygni]	1e-106	0.696	XP_023628481.1
		hypothetical protein DOTSEDRAFT_80557 [Dothistroma septosporum NZE10]	2e-102	0.7	EME43019.1
		putative urease accessory protein UreF-like [Cercospora zeina]	2e-97	0.6466	PKR95478.1
16	Mycgr3G102956	putative superoxide dismutase [Zymoseptoria tritici IPO323]	0	1	XP_003856896.1
		unnamed protein product [Zymoseptoria tritici ST99CH_3D7]	9e-122	0.9942	SMQ46929.1
		unnamed protein product [Zymoseptoria tritici ST99CH_1E4]	3e-121	0.9884	SMR43290.1
		unnamed protein product [Zymoseptoria tritici ST99CH_3D1]	6e-121	0.9827	SMR45453.1
		hypothetical protein TI39_contig4210g00004 [Zymoseptoria brevis]	2e-115	0.9825	KJX94191.1
		hypothetical protein DOTSEDRAFT_144838 [Dothistroma septosporum NZE10]	2e-61	0.5164	EME50180.1
		uncharacterized protein RCC_08402 [Ramularia collo-cygni]	7e-54	0.5698	XP_023629421.1
		hypothetical protein AC579_3773 [Pseudocercospora musae]	1e-40	0.5461	KXT16335.1
		hypothetical protein AC578_10024 [Pseudocercospora eumusae]	4e-39	0.527	KXT03578.1
		Cu,Zn superoxide dismutase-like protein [Sphaerulina musiva SO2202]	1e-38	0.5245	XP_016765383.1
		uncharacterized protein MYCFIDRAFT_112476 [Pseudocercospora fijiensis CIRAD86]	3e-36	0.5303	XP_007921747.1
17	Mycgr3G90001	uncharacterized protein MYCGRDRAFT_90001 [Zymoseptoria tritici IPO323]	0	1	XP_003857024.1
		unnamed protein product [Zymoseptoria tritici ST99CH_3D7]	0	0.9793	SMQ46653.1
		unnamed protein product [Zymoseptoria tritici ST99CH_3D1]	0	0.9486	SMR45176.1
		unnamed protein product [Zymoseptoria tritici ST99CH_1A5]	7e-148	0.8638	SMY20339.1
		covalently-linked cell wall protein [Zymoseptoria brevis]	2e-147	0.8091	KJY00026.1
		uncharacterized protein RCC_08455 [Ramularia collo-cygni]	5e-110	0.6094	XP_023629474.1
		hypothetical protein CERZMDRAFT_90171 [Cercospora zeae-maydis SCOH1-5]	1e-88	0.5884	KAF2214611.1
		Cell wall mannoprotein HSP150 [Cercospora zeina]	5e-88	0.5452	PKS04211.1
		hypothetical protein CBER1_01105 [Cercospora berteroae]	2e-86	0.5461	PPJ54188.1
		Cell wall protein PIR5 [Cercospora beticola]	2e-84	0.5209	XP_023458124.1
		hypothetical protein AC578_6030 [Pseudocercospora eumusae]	7e-80	0.5103	KXT06482.1
18	Mycgr3G74453	putative endo-beta-1,3-glucanase [Zymoseptoria tritici IPO323]	0	1	XP_003849920.1
		unnamed protein product [Zymoseptoria tritici ST99CH_1E4]	0	0.9966	SMR56700.1
		unnamed protein product [Zymoseptoria tritici ST99CH_1A5]	0	0.9932	SMY26746.1
		hypothetical protein TI39_contig5905g00002 [Zymoseptoria brevis]	0	0.9527	KJX92154.1
		related to endo-1,3-beta-glucanase [Ramularia collo-cygni]	7e-141	0.6565	XP_023628702.1
		glycoside hydrolase family 16 protein [Dothistroma septosporum NZE10]	2e-140	0.6923	EME42935.1
		hypothetical protein AC579_10181 [Pseudocercospora musae]	6e-135	0.6571	KXT09028.1
		glycoside hydrolase family 16 protein [Cercospora zeae-maydis SCOH1-5]	4e-128	0.6164	KAF2212095.1
		glycoside hydrolase family 16 protein [Sphaerulina musiva SO2202]	6e-128	0.6429	XP_016760365.1
		Keratan-sulfate endo-1,4-beta-galactosidase [Cercospora zeina]	4e-125	0.5959	PKS00918.1
		Glucan endo-1,3-beta-glucosidase A1 [Cercospora beticola]	1e-122	0.6096	XP_023451084.1
19	Mycgr3G93903	uncharacterized protein MYCGRDRAFT_93903 [Zymoseptoria tritici IPO323]	0	1	XP_003851505.1
		unnamed protein product [Zymoseptoria tritici ST99CH_3D7]	0	1	SMQ51738.1
		unnamed protein product [Zymoseptoria tritici ST99CH_1E4]	0	0.9966	SMR54023.1
		glycoside hydrolase family 128 protein [Zymoseptoria brevis]	0	0.9732	KJX96782.1
		Alkali-sensitive linkage protein 1 [Cercospora beticola]	7e-143	0.6722	XP_023454347.1
		hypothetical protein CBER1_10381 [Cercospora berteroae]	1e-141	0.6769	PPJ52451.1
		glycoside hydrolase family 128 protein [Cercospora zeae-maydis SCOH1-5]	1e-140	0.7048	KAF2211244.1
		hypothetical protein BST61_czeina79g000110 [Cercospora zeina]	2e-137	0.6909	PKR96922.1
		uncharacterized protein RCC_00503 [Ramularia collo-cygni]	6e-128	0.6553	XP_023621423.1
		hypothetical protein AC579_8255 [Pseudocercospora musae]	2e-124	0.6117	KXT18791.1
		hypothetical protein AC578_2790 [Pseudocercospora eumusae]	2e-123	0.6259	KXT01762.1
20	Mycgr3G41315	uncharacterized protein MYCGRDRAFT_41315 [Zymoseptoria tritici IPO323]	2e-142	1	XP_003852975.1
		unnamed protein product [Zymoseptoria tritici ST99CH_3D7]	6e-140	0.9848	SMQ49891.1
		hypothetical protein TI39_contig315g00038 [Zymoseptoria brevis]	2e-136	0.9645	KJY00710.1
		hypothetical protein CBER1_02654 [Cercospora berteroae]	1e-88	0.6954	PPJ60043.1
		hypothetical protein CB0940_01055 [Cercospora beticola]	1e-86	0.6853	XP_023459504.1
		hypothetical protein BST61_czeina39g000400 [Cercospora zeina]	2e-85	0.6802	PKR99089.1
		hypothetical protein CERZMDRAFT_101899 [Cercospora zeae-maydis SCOH1-5]	2e-81	0.6806	KAF2207874.1
		extracellular protein 58-1 [Passalora fulva]	1e-74	0.62	AQA29297.1
		uncharacterized protein SEPMUDRAFT_35932 [Sphaerulina musiva SO2202]	4e-73	0.74	XP_016765805.1
		hypothetical protein DOTSEDRAFT_68958 [Dothistroma septosporum NZE10]	1e-72	0.605	EME50255.1
		uncharacterized protein RCC_08295 [Ramularia collo-cygni]	2e-67	0.5672	XP_023629314.1
21	Mycgr3G106335	uncharacterized protein MYCGRDRAFT_106335 [Zymoseptoria tritici IPO323]	8e-170	1	XP_003847922.1
		unnamed protein product [Zymoseptoria tritici ST99CH_3D1]	3e-167	0.9832	SMR64029.1
		unnamed protein product [Zymoseptoria tritici ST99CH_3D7]	2e-166	0.979	SMQ55699.1
		unnamed protein product [Zymoseptoria tritici ST99CH_1E4]	2e-165	0.9789	SMR60886.1
		hypothetical protein TI39_contig4432g00001 [Zymoseptoria brevis]	1e-163	0.9622	KJX93043.1
		uncharacterized protein RCC_06482 [Ramularia collo-cygni]	3e-72	0.5451	XP_023627513.1
		hypothetical protein Micbo1qcDRAFT_123360 [Microdochium bolleyi]	5e-62	0.6667	KXJ88102.1
		hypothetical protein CFIO01_01041 [Colletotrichum fioriniae PJ7]	8e-61	0.6115	EXF81379.1
		hypothetical protein CERZMDRAFT_114202 [Cercospora zeae-maydis SCOH1-5]	7e-60	0.5753	KAF2209073.1
		hypothetical protein CH63R_03928 [Colletotrichum higginsianum IMI 349063]	1e-59	0.6084	XP_018160149.1
		hypothetical protein Cob_v007801 [Colletotrichum orbiculare MAFF 240422]	9e-59	0.6087	TDZ19473.1
22	Mycgr3G106106	uncharacterized protein MYCGRDRAFT_106106 [Zymoseptoria tritici IPO323]	1e-109	1	XP_003848339.1
		unnamed protein product [Zymoseptoria tritici ST99CH_1E4]	8e-109	0.9936	SMR60407.1
		hypothetical protein TI39_contig336g00002 [Zymoseptoria brevis]	6e-94	0.9359	KJY00347.1
		uncharacterized protein RCC_09176 [Ramularia collo-cygni]	2e-19	0.5393	XP_023630186.1
23	Mycgr3G108329	uncharacterized protein MYCGRDRAFT_108329 [Zymoseptoria tritici IPO323]	1e-139	1	XP_003855178.1
		unnamed protein product [Zymoseptoria tritici ST99CH_3D7]	6e-139	0.9948	SMQ48166.1
		hypothetical protein TI39_contig950g00008 [Zymoseptoria brevis]	9e-126	0.9773	KJX95885.1
		hypothetical protein M409DRAFT_28727 [Zasmidium cellare ATCC 36951]	4e-56	0.5109	KAF2160848.1
		hypothetical protein AC578_10960 [Pseudocercospora eumusae]	3e-49	0.5333	KXT05394.1
		hypothetical protein CB0940_02798 [Cercospora beticola]	8e-45	0.513	XP_023456662.1
		uncharacterized protein SEPMUDRAFT_19175 [Sphaerulina musiva SO2202]	3e-33	0.5918	XP_016763387.1
24	Mycgr3G68483	cutinase [Zymoseptoria tritici IPO323]	6e-152	1	XP_003855507.1
		unnamed protein product [Zymoseptoria tritici ST99CH_1A5]	2e-151	0.9954	SMY21399.1
		unnamed protein product [Zymoseptoria tritici ST99CH_3D7]	5e-151	0.9954	SMQ47716.1
		Chain A like protein [Zymoseptoria brevis]	1e-148	0.9769	KJX94044.1
		hypothetical protein O988_06104 [Pseudogymnoascus sp. VKM F-3808]	8e-80	0.6119	KFX94873.1
		hypothetical protein CBER1_01625 [Cercospora berteroae]	6e-67	0.5364	PPJ55767.1
		carbohydrate esterase family 5 protein [Cercospora zeae-maydis SCOH1-5]	2e-66	0.5745	KAF2209302.1
		putative cutinase 1 [Cercospora beticola]	2e-66	0.5364	XP_023459224.1
		cutinase 3 [Fusarium langsethiae]	5e-66	0.5385	KPA37096.1
25	Mycgr3G71724	putative endo alpha-1,4 polygalactosaminidase precusor [Zymoseptoria tritici IPO323]	0	1	XP_003852769.1
		unnamed protein product [Zymoseptoria tritici ST99CH_1A5]	0	0.9963	SMY24161.1
		unnamed protein product [Zymoseptoria tritici ST99CH_3D7]	0	0.9817	SMQ50497.1
		hypothetical protein TI39_contig669g00001 [Zymoseptoria brevis]	0	0.9478	KJX96345.1
		unnamed protein product [Zymoseptoria tritici ST99CH_1E4]	1e-158	0.828	SMR52198.1
		putative endo alpha-1,4 polygalactosaminidase precursor [Cercospora zeina]	3e-97	0.5984	PKS03671.1
		glycoside hydrolase family 114 protein [Cercospora zeae-maydis SCOH1-5]	1e-96	0.5441	KAF2209424.1
		glycoside hydrolase family 114 protein [Coniophora puteana RWD-64-598 SS2]	2e-96	0.5645	XP_007771149.1
		hypothetical protein CB0940_01465 [Cercospora beticola]	8e-96	0.5779	XP_023460079.1
		related to endo alpha-1,4 polygalactosaminidase precusor [Ramularia collo-cygni]	9e-85	0.5648	XP_023622538.1
		hypothetical protein CBER1_00803 [Cercospora berteroae]	6e-83	0.5727	PPJ53637.1
26	Mycgr3G103393	unnamed protein product [Zymoseptoria tritici ST99CH_1A5]	0	0.9965	SMY21660.1
		unnamed protein product [Zymoseptoria tritici ST99CH_3D7]	0	0.9965	SMQ47970.1
		uncharacterized protein MYCGRDRAFT_103393 [Zymoseptoria tritici IPO323]	0	1	XP_003855099.1
		unnamed protein product [Zymoseptoria tritici ST99CH_1E4]	0	0.9965	SMR46514.1
		scp-like extracellular protein [Zymoseptoria brevis]	4e-125	0.8014	KJY00125.1
		uncharacterized protein RCC_05899 [Ramularia collo-cygni]	4e-82	0.5669	XP_023626931.1
		hypothetical protein AC578_10490 [Pseudocercospora eumusae]	4e-77	0.5113	KXS98711.1
		uncharacterized protein MYCFIDRAFT_210209 [Pseudocercospora fijiensis CIRAD86]	8e-73	0.5135	XP_007922993.1
27	Mycgr3G102849	uncharacterized protein MYCGRDRAFT_102849 [Zymoseptoria tritici IPO323]	0	1	XP_003856654.1
		unnamed protein product [Zymoseptoria tritici ST99CH_3D7]	0	0.976	SMQ46652.1
		hypothetical protein TI39_contig345g00002 [Zymoseptoria brevis]	2e-143	0.852	KJY00025.1
		hypothetical protein DOTSEDRAFT_68580 [Dothistroma septosporum NZE10]	4e-61	0.6203	EME49829.1
		hypothetical protein M409DRAFT_17248 [Zasmidium cellare ATCC 36951]	7e-57	0.5952	KAF2173306.1
		hypothetical protein AC578_6020 [Pseudocercospora eumusae]	5e-54	0.5679	KXT06475.1
		uncharacterized protein MYCFIDRAFT_181388 [Pseudocercospora fijiensis CIRAD86]	3e-49	0.5762	XP_007921775.1
		hypothetical protein CERZMDRAFT_110227 [Cercospora zeae-maydis SCOH1-5]	5e-47	0.5148	KAF2214607.1
		hypothetical protein AC579_672 [Pseudocercospora musae]	6e-47	0.5425	KXT12755.1
		hypothetical protein CB0940_00661 [Cercospora beticola]	7e-47	0.5643	XP_023459329.1
28	Mycgr3G67799	uncharacterized protein MYCGRDRAFT_67799 [Zymoseptoria tritici IPO323]	0	1	XP_003854745.1
		unnamed protein product [Zymoseptoria tritici ST99CH_1E4]	0	1	SMR45713.1
		hypothetical protein TI39_contig362g00001 [Zymoseptoria brevis]	0	0.9585	KJX99352.1
		hypothetical protein CBER1_07121 [Cercospora berteroae]	7e-113	0.6654	PPJ54345.1
		hypothetical protein CERZMDRAFT_122899 [Cercospora zeae-maydis SCOH1-5]	1e-111	0.6381	KAF2206760.1
		hypothetical protein CB0940_10799 [Cercospora beticola]	4e-111	0.6576	XP_023454975.1
		hypothetical protein BST61_czeina4g000110 [Cercospora zeina]	6e-110	0.6517	PKS03868.1
		uncharacterized protein SEPMUDRAFT_108006 [Sphaerulina musiva SO2202]	2e-105	0.6725	XP_016760613.1
		hypothetical protein AC579_1188 [Pseudocercospora musae]	1e-93	0.6017	KXT10374.1
		uncharacterized protein MYCFIDRAFT_60298 [Pseudocercospora fijiensis CIRAD86]	4e-90	0.572	XP_007927094.1
		hypothetical protein DOTSEDRAFT_74325 [Dothistroma septosporum NZE10]	7e-87	0.587	EME40748.1
29	Mycgr3G76021	uncharacterized protein MYCGRDRAFT_76021 [Zymoseptoria tritici IPO323]	0	1	XP_003849226.1
		unnamed protein product [Zymoseptoria tritici ST99CH_3D1]	0	0.9892	SMR62744.1
		unnamed protein product [Zymoseptoria tritici ST99CH_1E4]	0	0.9892	SMR58896.1
		unnamed protein product [Zymoseptoria tritici ST99CH_3D7]	0	0.9785	SMQ54462.1
		unnamed protein product [Zymoseptoria tritici ST99CH_1A5]	0	0.8875	SMY28112.1
		hypothetical protein TI39_contig458g00001 [Zymoseptoria brevis]	2e-135	0.9536	KJX97822.1
		related to Extracellular metalloprotease MGYG_07913 [Ramularia collo-cygni]	1e-126	0.6179	XP_023626831.1
		hypothetical protein AC579_9605 [Pseudocercospora musae]	3e-115	0.5842	KXT18018.1
		Extracellular metalloprotease [Cercospora zeina]	5e-103	0.583	PKR99922.1
		Extracellular metalloprotease [Cercospora beticola]	9e-102	0.5649	XP_023456686.1
		hypothetical protein CBER1_01474 [Cercospora berteroae]	8e-101	0.5611	PPJ55025.1
30	Mycgr3G48129	hydrophobin-like protein [Zymoseptoria tritici IPO323]	2e-63	1	XP_003849840.1
		unnamed protein product [Zymoseptoria tritici ST99CH_1E4]	5e-63	0.9896	SMR58230.1
		hydrophobin like protein [Zymoseptoria brevis]	1e-61	0.9688	KJY02520.1
		fungal hydrophobin [Colletotrichum gloeosporioides Cg-14]	2e-24	0.5243	EQB58805.1
		uncharacterized protein CGMCC3_g4578 [Colletotrichum fructicola]	2e-24	0.534	XP_031888736.1
		hypothetical protein CHU98_g595 [Xylaria longipes]	9e-24	0.5532	RYC65628.1
		putative hydrophobin precursor protein [Eutypa lata UCREL1]	6e-23	0.51	EMR67611.1
		putative fungal hydrophobin [Colletotrichum sublineola]	5e-22	0.5	KDN69362.1
31	Mycgr3G103900	uncharacterized protein MYCGRDRAFT_103900 [Zymoseptoria tritici IPO323]	2e-92	1	XP_003854251.1
		unnamed protein product [Zymoseptoria tritici ST99CH_3D1]	7e-92	0.9845	SMR50234.1
		unnamed protein product [Zymoseptoria tritici ST99CH_1E4]	2e-91	0.9845	SMR49057.1
		unnamed protein product [Zymoseptoria tritici ST99CH_1A5]	1e-90	0.9767	SMY22930.1
		unnamed protein product [Zymoseptoria tritici ST99CH_3D7]	2e-87	0.9688	SMQ49230.1
		hypothetical protein TI39_contig272g00015 [Zymoseptoria brevis]	3e-62	0.8516	KJY01906.1
		hypothetical protein CBER1_10156 [Cercospora berteroae]	3e-06	0.5938	PPJ56825.1
32	Mycgr3G111382	uncharacterized protein MYCGRDRAFT_111382 [Zymoseptoria tritici IPO323]	2e-123	1	XP_003847850.1
		unnamed protein product [Zymoseptoria tritici ST99CH_3D1]	5e-121	0.9789	SMR63865.1
		unnamed protein product [Zymoseptoria tritici ST99CH_3D7]	8e-121	0.9789	SMQ55533.1
		hypothetical protein TI39_contig4181g00006 [Zymoseptoria brevis]	9e-63	0.8041	KJX94530.1
		hypothetical protein FE78DRAFT_435801 [Acidomyces richmondensis]	3e-15	0.5301	KXL44286.1
		uncharacterized protein RCC_06774 [Ramularia collo-cygni]	4e-11	0.5085	XP_023627803.1
		hypothetical protein CBER1_10647 [Cercospora berteroae]	5e-08	0.5106	PPJ52319.1
		hypothetical protein CERZMDRAFT_86138 [Cercospora zeae-maydis SCOH1-5]	2e-07	0.5106	KAF2210410.1
33	Mycgr3G78893	uncharacterized protein MYCGRDRAFT_78893 [Zymoseptoria tritici IPO323]	1e-139	1	XP_003857126.1
		unnamed protein product [Zymoseptoria tritici ST99CH_3D7]	4e-139	0.9951	SMQ46430.1
		unnamed protein product [Zymoseptoria tritici ST99CH_1A5]	2e-137	0.9804	SMY20112.1
		unnamed protein product [Zymoseptoria tritici ST99CH_1E4]	5e-137	0.9804	SMR42777.1
		unnamed protein product [Zymoseptoria tritici ST99CH_3D1]	1e-135	0.9706	SMR44948.1
		hypothetical protein TI39_contig307g00002 [Zymoseptoria brevis]	1e-132	0.961	KJY00892.1
		hypothetical protein AC579_5408 [Pseudocercospora musae]	3e-71	0.5734	KXT08535.1
		hypothetical protein DOTSEDRAFT_58910 [Dothistroma septosporum NZE10]	2e-64	0.5249	EME49724.1
		uncharacterized protein RCC_03059 [Ramularia collo-cygni]	9e-62	0.6178	XP_023624119.1
		uncharacterized protein MYCFIDRAFT_192272 [Pseudocercospora fijiensis CIRAD86]	3e-59	0.592	XP_007921230.1
		hypothetical protein AC578_1805 [Pseudocercospora eumusae]	5e-57	0.5926	KXT02852.1
34	Mycgr3G43394	acetyl xylan Esterase/Acetylesterase [Zymoseptoria tritici IPO323]	9e-167	1	XP_003851544.1
		unnamed protein product [Zymoseptoria tritici ST99CH_3D7]	3e-166	0.9957	SMQ51823.1
		acetylxylan esterase like protein [Zymoseptoria brevis]	2e-136	0.8664	KJX99405.1
		carbohydrate esterase family 5 protein [Cercospora zeae-maydis SCOH1-5]	1e-108	0.6853	KAF2211113.1
		related to acetylxylan esterase precursor [Ramularia collo-cygni]	3e-107	0.7438	XP_023631821.1
		Acetylxylan esterase 2 [Cercospora beticola]	1e-106	0.7238	XP_023455938.1
		Acetylxylan esterase 2 [Cercospora zeina]	4e-104	0.6611	PKS02075.1
		carbohydrate esterase family 5 protein [Sphaerulina musiva SO2202]	3e-95	0.6372	XP_016757277.1
35	Mycgr3G98580	uncharacterized protein MYCGRDRAFT_98580 [Zymoseptoria tritici IPO323]	5e-180	1	XP_003857270.1
		unnamed protein product [Zymoseptoria tritici ST99CH_1A5]	2e-179	0.9963	SMY19793.1
		unnamed protein product [Zymoseptoria tritici ST99CH_1E4]	9e-179	0.9963	SMR42452.1
		unnamed protein product [Zymoseptoria tritici ST99CH_3D7]	9e-94	0.8889	SMQ46107.1
		CFEM domain protein [Zymoseptoria brevis]	2e-84	0.7754	KJX93878.1
		uncharacterized protein SEPMUDRAFT_129895 [Sphaerulina musiva SO2202]	3e-25	0.6044	XP_016765189.1
		hypothetical protein CB0940_00606 [Cercospora beticola]	7e-24	0.5699	XP_023459394.1
		hypothetical protein BST61_czeina19g000110 [Cercospora zeina]	4e-23	0.5747	PKS01155.1
		uncharacterized protein MYCFIDRAFT_86075 [Pseudocercospora fijiensis CIRAD86]	1e-20	0.6515	XP_007920650.1
		hypothetical protein AC578_9926 [Pseudocercospora eumusae]	4e-20	0.6338	KXS99691.1
36	Mycgr3G108482	uncharacterized protein MYCGRDRAFT_108482 [Zymoseptoria tritici IPO323]	5e-74	1	XP_003853702.1
		uncharacterized protein MYCFIDRAFT_173886 [Pseudocercospora fijiensis CIRAD86]	1e-11	0.5781	XP_007925513.1
37	Mycgr3G111221	uncharacterized protein MYCGRDRAFT_111221 [Zymoseptoria tritici IPO323]	5e-164	1	XP_003848663.1
		unnamed protein product [Zymoseptoria tritici ST99CH_3D7]	2e-163	0.9957	SMQ55145.1
		unnamed protein product [Zymoseptoria tritici ST99CH_3D1]	2e-163	0.9957	SMR63466.1
		unnamed protein product [Zymoseptoria tritici ST99CH_1A5]	8e-163	0.9914	SMY28810.1
		unnamed protein product [Zymoseptoria tritici ST99CH_1E4]	5e-162	0.9871	SMR60353.1
		uncharacterized protein RCC_01173 [Ramularia collo-cygni]	4e-73	0.6223	XP_023622207.1
		carbohydrate-binding module family 50 protein [Dothistroma septosporum NZE10]	1e-72	0.5259	EME41175.1
		carbohydrate-binding module family 50 protein [Pseudocercospora fijiensis CIRAD86]	3e-61	0.5417	XP_007929246.1
		Intracellular hyphae protein 1 [Cercospora zeina]	4e-59	0.5389	PKR95033.1
38	Mycgr3G110386	uncharacterized protein MYCGRDRAFT_110386 [Zymoseptoria tritici IPO323]	6e-140	1	XP_003849964.1
		carbohydrate-binding module family 50 protein [Zymoseptoria brevis]	3e-137	0.9794	KJX93479.1
		hypothetical protein DOTSEDRAFT_131290 [Dothistroma septosporum NZE10]	2e-104	0.7385	EME43221.1
		uncharacterized protein RCC_07783 [Ramularia collo-cygni]	4e-103	0.7179	XP_023628805.1
		carbohydrate-binding module family 50 protein [Dissoconium aciculare CBS 342.82]	1e-97	0.7113	KAF1823119.1
		carbohydrate-binding module family 50 protein [Sphaerulina musiva SO2202]	6e-97	0.7407	XP_016760141.1
		hypothetical protein AC578_10456 [Pseudocercospora eumusae]	6e-93	0.7062	KXS93848.1
		hypothetical protein CB0940_09492 [Cercospora beticola]	8e-93	0.7616	XP_023451554.1
		hypothetical protein CBER1_05575 [Cercospora berteroae]	8e-93	0.7558	PPJ50443.1
		carbohydrate-binding module family 50 protein [Cercospora zeae-maydis SCOH1-5]	4e-92	0.7572	KAF2208721.1
		hypothetical protein AC579_7009 [Pseudocercospora musae]	2e-90	0.699	KXT00425.1
39	Mycgr3G105265	uncharacterized protein MYCGRDRAFT_105265 [Zymoseptoria tritici IPO323]	3e-138	1	XP_003850765.1
		unnamed protein product [Zymoseptoria tritici ST99CH_3D7]	9e-137	1	SMQ52631.1
		hypothetical protein TI39_contig4175g00002 [Zymoseptoria brevis]	3e-133	0.975	KJX94569.1
		hypothetical protein AC579_1000 [Pseudocercospora musae]	4e-52	0.5025	KXS98511.1
		hypothetical protein DOTSEDRAFT_83110 [Dothistroma septosporum NZE10]	3e-50	0.5357	EME39321.1
		uncharacterized protein MYCFIDRAFT_86794 [Pseudocercospora fijiensis CIRAD86]	1e-48	0.5102	XP_007929204.1
		hypothetical protein AC579_1000 [Pseudocercospora musae]	7e-46	0.5241	KXT11951.1
		uncharacterized protein RCC_04081 [Ramularia collo-cygni]	4e-42	0.5167	XP_023625126.1
40	Mycgr3G76589	putative endo-beta-1,4-glucanase [Zymoseptoria tritici IPO323]	2e-175	1	XP_003849012.1
		unnamed protein product [Zymoseptoria tritici ST99CH_3D1]	5e-174	0.9917	SMR63238.1
		unnamed protein product [Zymoseptoria tritici ST99CH_3D7]	7e-162	0.9955	SMQ54963.1
		unnamed protein product [Zymoseptoria tritici ST99CH_1A5]	2e-161	0.9955	SMY28618.1
		glycoside hydrolase family 45 protein [Zymoseptoria brevis]	2e-137	0.9012	KJX97449.1
		related to endoglucanase [Ramularia collo-cygni]	2e-100	0.6351	XP_023626840.1
		hypothetical protein SS1G_13860 [Sclerotinia sclerotiorum 1980 UF-70]	1e-80	0.5432	XP_001585291.1
		hypothetical protein BELL_0042g00260 [Botrytis elliptica]	1e-79	0.5432	TGO79148.1
41	Mycgr3G103792	uncharacterized protein MYCGRDRAFT_103792 [Zymoseptoria tritici IPO323]	6e-138	1	XP_003853910.1
		unnamed protein product [Zymoseptoria tritici ST99CH_1A5]	2e-137	0.9898	SMY22687.1
		unnamed protein product [Zymoseptoria tritici ST99CH_3D7]	5e-137	0.9847	SMQ48988.1
		unnamed protein product [Zymoseptoria tritici ST99CH_1E4]	2e-134	0.9694	SMR48801.1
		hypothetical protein TI39_contig419g00022 [Zymoseptoria brevis]	9e-134	0.9643	KJX98294.1
		uncharacterized protein RCC_00440 [Ramularia collo-cygni]	3e-72	0.6633	XP_023621359.1
42	Mycgr3G68477	uncharacterized protein MYCGRDRAFT_68477 [Zymoseptoria tritici IPO323]	0	1	XP_003855509.1
		unnamed protein product [Zymoseptoria tritici ST99CH_3D7]	0	0.9968	SMQ47714.1
		unnamed protein product [Zymoseptoria tritici ST99CH_1E4]	0	0.9899	SMR46247.1
		unnamed protein product [Zymoseptoria tritici ST99CH_3D1]	0	0.9865	SMR47496.1
		hypothetical protein TI39_contig4223g00007 [Zymoseptoria brevis]	0	0.8733	KJX94040.1
		hypothetical protein AC578_6589 [Pseudocercospora eumusae]	5e-138	0.6582	KXS94387.1
		uncharacterized protein MYCFIDRAFT_214081 [Pseudocercospora fijiensis CIRAD86]	2e-136	0.6006	XP_007923437.1
		hypothetical protein AC579_5739 [Pseudocercospora musae]	5e-136	0.6509	KXT17472.1
		uncharacterized protein SEPMUDRAFT_60166 [Sphaerulina musiva SO2202]	1e-129	0.6295	XP_016763515.1
		hypothetical protein CERZMDRAFT_81373 [Cercospora zeae-maydis SCOH1-5]	8e-129	0.6413	KAF2216223.1
		hypothetical protein CB0940_02835 [Cercospora beticola]	2e-127	0.6291	XP_023456938.1
43	Mycgr3G105677	uncharacterized protein MYCGRDRAFT_105677 [Zymoseptoria tritici IPO323]	2e-144	1	XP_003849325.1
		unnamed protein product [Zymoseptoria tritici ST99CH_1E4]	4e-144	0.9949	SMR58347.1
		hypothetical protein TI39_contig4206g00008 [Zymoseptoria brevis]	3e-112	0.8788	KJX94228.1
		hypothetical protein CB0940_00263 [Cercospora beticola]	8e-45	0.5028	XP_023458804.1
44	Mycgr3G77282	cutinase [Zymoseptoria tritici IPO323]	8e-169	1	XP_003847891.1
		unnamed protein product [Zymoseptoria tritici ST99CH_3D1]	2e-167	0.9913	SMR63965.
		cutinase like protein [Zymoseptoria brevis]	1e-119	0.9598	KJX98538.1
		probable cutinase 1 [Aspergillus lentulus]	3e-78	0.5919	XP_033414188.1
		carbohydrate esterase family 5 protein [Cercospora zeae-maydis SCOH1-5]	1e-71	0.5622	KAF2209302.1
		putative cutinase 1 [Cercospora beticola]	5e-71	0.5612	XP_023459224.1
45	Mycgr3G73448	uncharacterized protein MYCGRDRAFT_73448 [Zymoseptoria tritici IPO323]	9e-131	1	XP_003851613.1
		unnamed protein product [Zymoseptoria tritici ST99CH_3D7]	3e-110	1	SMQ51967.1
		hypothetical protein TI39_contig402g00025 [Zymoseptoria brevis]	1e-105	0.9484	KJX98610.1
		hypothetical protein CSIM01_13334 [Colletotrichum simmondsii]	6e-49	0.5438	KXH51355.1
		hypothetical protein E8E14_003921 [Neopestalotiopsis sp. 37M]	3e-48	0.5031	KAF3011845.1
46	Mycgr3G106345	uncharacterized protein MYCGRDRAFT_106345 [Zymoseptoria tritici IPO323]	4e-111	1	XP_003847929.1
		unnamed protein product [Zymoseptoria tritici ST99CH_1A5]	2e-110	0.9939	SMY29400.1
		unnamed protein product [Zymoseptoria tritici ST99CH_1E4]	5e-79	0.9264	SMR60906.1
		unnamed protein product [Zymoseptoria tritici ST99CH_3D7]	2e-76	0.908	SMQ55719.1
		unnamed protein product [Zymoseptoria tritici ST99CH_3D1]	7e-73	0.8848	SMR64049.1
		hypothetical protein TI39_contig541g00013 [Zymoseptoria brevis]	9e-62	0.8456	KJX97164.1
		hypothetical protein BDZ85DRAFT_249271 [Elsinoe ampelina]	2e-09	0.5	KAF2223271.1
		Supplementary Table S2. Z. tritici small, secreted proteins have potential homologues in other plant pathogens.
		46 out of 90 ZtSSP’s show homologues in other plant pathogens. JGI code, description, accession numbers, percentage identity and e-value.
		Cut-off of 50% percentage similarity and e-value 0.01 using NCBI Blast.

## Sheet: Table S3
		553.11_Irish vs IPO323_Dutch				560.11_Irish vs IPO323_Dutch				560.11_Irish vs 553.11_Irish
		Unfiltered reads		Filtered reads		Unfiltered reads		Filtered reads		Unfiltered reads		Filtered reads		IPO323_Dutch		553.11_Irish		560.11_Irish
Gene ID	Signal Peptide	logFC	FDR	logFC	FDR	logFC	FDR	logFC	FDR	logFC	FDR	logFC	FDR	Unfiltered FPKM	Filtered FPKM	Unfiltered FPKM	Filtered FPKM	Unfiltered FPKM	Filtered FPKM
Mycgr3G81079	Y	4.09432	1	4.08251	1	0	1	0	1	-4.25009	1	-4.24049	1	0	0	15.6583	18.256	0	0
Mycgr3G104867	Y	2.69121	0.778599	2.64229	0.741455	2.28727	1	2.26832	1	-0.383475	1	-0.353109	1	0	0	240.802	280.751	130.686	209.213
Mycgr3G70376	Y	-0.552461	1	-0.663196	1	0.933866	1	0.914405	1	1.48924	0.9419	1.5806	0.827435	154.116	227.16	117.219	130.158	264.543	423.499
Mycgr3G104697	Y	-1.7863	0.805562	-1.83636	0.789401	0.459554	1	0.432413	1	2.24629	0.426199	2.26922	0.401545	1535.28	2262.95	498.962	581.741	1897.92	3022.34
Mycgr3G111505	Y	-4.6423	0.0628611	-4.69159	0.0585434	-1.5005	1	-1.51996	1	3.14626	0.502024	3.17613	0.496676	532.07	784.256	22.2105	25.8953	164.199	262.863
Mycgr3G111008	Y	0.142268	1	0.0929106	1	2.57708	0.944853	2.5578	0.864704	2.44764	0.470206	2.47799	0.473994	73.5703	108.44	73.2281	85.3768	294.953	472.183
Mycgr3G90001	Y	0.282105	1	0.232003	1	-0.463096	1	-0.488345	1	-0.74531	1	-0.720464	1	2353.93	3469.58	3157.87	3681.76	1240.28	1972.46
Mycgr3G41315	Y	-4.0671	1	-4.10244	1	-3.44742	1	-3.45807	1	2.56274e-15	1	0	1	23.1137	34.0692	0	0	0	0
Mycgr3G106106	Y	4.48809	1	4.4761	1	5.36622	1	5.35853	1	1.53928	1	1.56912	1	0	0	33.3537	38.8871	79.3664	127.057
Mycgr3G108329	Y	0	1	0	1	3.84956	1	2.93947	1	4.63948	1	3.71506	1	4.50012	0	0	0	32.2595	30.9863
Mycgr3G103900	Y	5.14301	0.0041282	5.09006	0.00441296	3.07783	0.544302	3.05854	0.549694	-2.05372	0.538871	-2.01981	0.496676	45.2608	66.7118	1706.41	1989.51	329.746	527.877
Mycgr3G111382	Y	0.0272281	1	-0.562936	1	1.66274	1	1.64445	1	1.67617	1	2.25312	0.907933	0	0	4.73185	0	37.328	59.7571
Mycgr3G78893	Y	1.58372	1	1.53488	1	0.73043	1	0.711626	1	-0.844191	1	-0.814094	1	35.814	52.7886	90.7488	105.804	41.0172	65.6634
Mycgr3G108482	Y	4.5512	0.0362217	4.50186	0.0384983	1.9045	1	1.88535	1	-2.63454	0.342482	-2.60412	0.326192	63.6988	93.8905	1582.14	1844.62	206.924	331.261
Mycgr3G105265	Y	-0.0198445	1	0.0310795	1	0.282546	1	0.41355	1	0.303535	1	0.384236	1	115.587	148.405	119.54	126.372	114.334	177.121
Mycgr3G68477	Y	-2.88404	0.637489	-2.93379	0.675407	-0.559859	1	-0.57935	1	2.3256	0.60095	2.35587	0.570981	268.023	395.051	37.0025	43.1412	153.223	245.289
Mycgr3G106345	Y	-1.48743	1	-1.53734	0.914928	-0.833539	1	-0.853019	1	0.652491	1	0.682855	1	380.395	560.686	137.739	160.59	179.866	287.942
	Log FC indicates Logarithmic Fold Changes are reported for each gene for each pairwise isolate comparison
	FDR, False Discovery Rate Log(2) Fold Changes are reported for each gene for each pairwise isolate comparison along with the False Discovery Rate adjusted P-value
	FPKM, Fragments Per Kilobase of transcript per Million mapped reads
	Filtered Reads, Genes with a total read count of <1 were filtered out of the analysis
	Table S3. Expression of seventeen conserved effector candidates across three Z. tritici isolates IPO323, 553.11 and 560.11 at 7 dpi.
	The Logarithmic Fold Changes is shown for each gene (LogFC), False Discovery Rate (FDR), FKPM values Fragments Per Kilobase Million (FKM) and Filtered Reads (genes with a total read count of <1 were filtered out of the analysis).

## Sheet: Table S5
Accession Number	Organism	Description	E-value	Sequence Length	Sequence (Red colored letters denotes signal peptide)
XP_003850765.1	Zymoseptoria tritici IPO323	hypothetical protein	3e-138	199	MRSFIVVAALSAIASAQNYSVGANGQLMIDASQISTGERQSWCLGQRNNCPKVCEGPANPNSCDSNTLEW TCTCTNGNTPNITDYTEMVPFYICQQWIANCVASNPNDATAQFGCRSVVCGSQNASALAVDSSSSSSSSS SPSSSTTGTPTTSGGSSGTRPTESAAASSSGAAVALNVAQSYGSGILAAGLLAIFGLAL
KJX94569.1	Zymoseptoria brevis	hypothetical protein	3e-133	200	MRSFIVVAALSAIASAQNYSVGANGQLMIDASQISSGERQSWCLGQRNNCPKVCEGPANPNSCDSNTLEWTCTCTNGNTPNITDYTEMVPFYICQQWIANCVASNPNDATAQFGCRSVVCGSQNASALAVDSSSSSSSSSSPSSSATGTPTTNGGGSSGTRPTESAAASSSGAAVALNVAQSYGSGILAAGLLASFGLAL
EME39321.1	Dothistroma septosporum NZE10	hypothetical protein	3e-50	199	MFRSALLVTVTALSVVVGAQNYSTSGPLSVDVSQIDTATRQSWCRAQTNSCPEICGGQANPNTCDQTTLNYTCTCTDGSTPNITNYDQTIPSFICAQWKSNCVANHPNDLDGQTGCLSVVCGSANATSGESTASSSSASSPSSTSSGSAATGSATGSASASGASASATASSAAMALNIAQQYGTTIMGAGLLAVFGFAL
KXT11951.1	Pseudocercospora musae	hypothetical protein	7e-46	202	MFSSARLIAATATALALSAVVSAQNYSTSGPLTITASQVDDSLRQTWCRSQTYNCPILCGGTASANTCDPNQLTYTCTCSNGNTPNISDYQSTLPFYVCEQWKANCVDSNPNDLDAITGCQSVTCGNKTVAAATASSSSASASSTATASSSGASHTATATHSSTGAAASATESSAAVAMHIAQSYGTGIFVTGLLAVFGLAL
XP_023625126.1	Ramularia collo-cygni	hypothetical protein	4e-42	212	MFPSALIAVTALVAVASAQNTTVEPTGNTTYFYGDDGALQIDPNVVDSSLRSAWCTGQQNNCPKVCGGQVAAGGNKCEDTTLDWTCTCSDGSTPNITDYAEMIPSYVCERWIDLCVMAHPDQRTPQQECRSITCGEKNASEADAGSSSSSSSAPASSQTPSSTSGSGSASESSPTSSSTPSDTGAAAALNVAQAYGSSIFAAGLLGIFGLAL
XP_007929204.1	Pseudocercospora fijiensis CIRAD86	hypothetical protein	1e-48	199	MFSSALLLAVTALSAAVSAQNYSTSGPLTINPSQVADSLRQTWCRAQTYNCPILCGGTASPNTCDPNQLTYVCTCSNGNKPNISDYQSTLPFYVCEQWKANCVDSNPNDLDAITGCQSVTCGKQTVKAATASSTSASSSATASSSGTSKPATTATATASSSGAASSATGSSAAVAMHAAQNYGTGIFVTGLLAVFGLAL
KXS98511.1	Pseudocercospora eumusae	hypothetical protein	4e-52	198	MFSSALLIAATALSALVSAQNYSTSGPLTINPSQIDNSLRQTWCRSQTYNCPILCGGTAKANTCDANQLTYTCTCSNGNTPNISDYQSTLPFYVCEQWKANCVDSNPNDLDAITGCQSVTCGNKTVEAATASTTSASQSATATASSSATSKTATATHSSSGAASSPTESSAAVAMHMAQSYGTGIFVTGLLAVFGLAL
TKA44386.1	Friedmanniomyces endolithicus	hypothetical protein	4e-34	225	MFYSTLLVAATALTGFVSAQNYTTSGPINITASSVPYDTRLAWCRAQQNSCPMLCGGQASPNSCDSNTLAYTCTCSNGNQPNISNYDQTIPSFVCAQWKIDCVAAHPNDLGGQTGCLSLVCGSLNASSGSTTQSSSSASGSGTASATASSTGGAAAGALSTGASSAAASSTGGAAATSSSGSGASTASSSAAAASTSKSAAMNVAMNYGTGILATAMLAFFGLAL
XP_023449892.1	Cercospora beticola	hypothetical protein	4e-49	198	MFRTTLAVAFAALSAVASAQNYSTSGNLSITASEVPSSLRASWCRGQTIACPQICGGRAETNTCDAEQLTYDCSCPDGEARNISDYTQTLPFFICEQWRTNCVLSHPDDRDGQAACESVTCGTQNATEAEGGDSSSASASATPTSSSTGSEETGASETTGTESSATPSASDSAAIHLAQNYGTGILVTGLLAVFGLAM
PKS01737.1	Cercospora zeina	hypothetical protein	1e-47	197	MFRTSLAVAFAALSALASAQNYSTSGNLTITASEIPSSLRASWCRGQTIACPQICGGRAETNECDSEQLTYDCSCPDGEPRNISDYTQTLPFFICEQWKTNCVLNHPDDRDGQAACESVTCGTKNATEAEGGDSSSTASESPTSTASSTAETGASQTTGTESSATPSQSEGAAIHLAQNYGTGILVTGLLAVFGLAM
XP_008719483.1	Cyphellophora europaea CBS 101466	hypothetical protein	1e-26	216	MLAKFILGLVAVSAGAFAQDPTIETSSASSIDATTTLSQAMPPAATASFNPAPVNSSVRFNWCRGQLNACPQICGGAAAQNFCDSDQLTYTCVCANGTAPDVTSFANTLPFYICQQTYIQCVANNPDDAQAQEVCTTNQQCGTRNATAEAIAQTMASESTTATSTSESSGSSETGSSTASETASSTSSDSAAVANVAQLSTGAFALLLAAAFKLFV
OQO08866.1	Rachicladosporium antarcticum	hypothetical protein	2e-33	228	MYTSATLLAVAAFATSTFAQSTENTTGTSLTINTGSVDSVVRQSWCLAQTNSCPILCGGQASPNTCDPTTLQYSCTCTNGNMPNISNYDQTVPSFICTEYIKECVASHPNDLQGITNCRSIVCGKANVSALALGGDGSSSSASSGSSGMASMTSMASGSASSAAASATSGASSAVSSASRAASSAAGSASSAAASATSSASAALMNVAADYGTGVLAAAFLAVFGLAL
PNS17687.1	Sphaceloma murrayae	hypothetical protein	3e-36	189	MLYTTLLLAASALTVSAQIQINPGSVPADERASWCTAQRNTCPQICNGTGTTQNSCDSNTLQYSCVCSSGALPNISDYQQTLPFFVCQTSIAQCITANTDAAAQSRCRDVTCGSRNATAQSATTSSAAPSSTSASATSSGSSSASASGSATGSATPAASSGAAMALTVARDYGTPALLTGMLAIFGFAF
KXL42022.1	Acidomyces richmondensis	hypothetical protein	5e-39	199	MFYSRLLIAAAALTGLASAQNYSTSGPLSVVPNSVPYDTRLAWCRAQTNSCPMICGGQASPNTCDANSLNYTCTCTNGAHPNISAYQQTLPFFICEQWKGDCVAAHPKDLVGQTACLSVTCGTLNASSAESSSSSAASTLSTTAATSASATIGSSSSATSSSSSASSTSSSAAMAMIVGKTYGTGILASTWLALFGLAL
PPJ51662.1	Cercospora berteroae	hypothetical protein	4e-47	198	MFRTTLAVAFAALSAVASAQNYSTSGNLSITASEVPSTLRASWCRGQTIACPQICGGRAETNTCDAEQLTYDCSCPDGEARNISDYTQTLPFFVCEQWRTNCVLNHPDDRDGQAACESVTCGAQNATEAEGGDSSSASTSATPTSTSTDTAETGASETTGTDSSATPSASDSAAMHLAQNYGTGILVTGLLAVFGLAM
XP_016757906.1	Sphaerulina musiva SO2202	hypothetical protein	1e-42	205	MFRSTLLVAVTALAAVANAQNYSTSGNLSIDATQIQPALRQSWCRGQMIACPQICGGRASSNTCDSENLT YNCVCPDNEPRNISDYTQTLPFFICEQWKTNCVASHPDDLDGQAGCQSVTCGSMNATEAESSNGGGSSTT SAAASMTSSPSGTSGAGGASGASMTSATSTPTPTESGSAAALSIAQNYGTGLFALLGMAVFGIAM
PSK55365.1	Elsinoe australis	hypothetical protein	9e-30	193	MFYSSLLVAATAMTSMVAAQIQINPGSVPQTERNSWCDAQRNTCPLICNGTGTTSNTCDPNQLTYNCVCTSGASPNVSDYQQTLPFFVCQTSIAQCITANTEAAAQSQCRAVTCGNRNASAATTTTSSSAAPSSTAASSTSAASSGGSSPSGSASSSASPAASSGAAMALTVARDFGTPALLAGMLAIFGFAM
TKA79773.1	Friedmanniomyces simplex	hypothetical protein	6e-37	219	MFYSTLLLATTALTGLVSAQNYSTSGPISVTASSVPYDTRLSWCRAQQNSCPQICGGQAYPNNCDSNTLNYTCTCSNGNSPNISNYDQTIPSFVCAQWKIDCVAAHPNDLTGQTACLSITCGSMNASSGSTTSSSASGSASSTASSTGGVVAGGASSSAAASSATGSSAPSSSGGSASSTASSSAAAASSSSSAALNVAMNYGTGILATAMLAFFGFAL
XP_007681791.1	Baudoinia panamericana UAMH 10762	hypothetical protein	5e-34	223	MFYSTLLLAATALTGLVSAQNYSTSGPLYVVPSSVDYNLRLSWCRAQTNSCPQICGGQANPNTCDANSLN YTCTCSNGAQPNISAYDQTIPSFVCGAWRGDCVAAHPMDLPGQTACLSVVCGNRNASSGLSASSSMSSSA VASSSASASGSAAAAPASGSASATGSATRSTSSAAATGSSAGSSSAAAASATPSGAAVAMSVAKNYGTGI LAAGLFAFFGMAL
OCK96844.1	Cenococcum geophilum	hypothetical protein	6e-27	193	MLYSTLLLAATALTGLVAAQNFTQCCTLPTLPPIATRQTWCRAEQNTCPELCGGIGQLANNGNLCDSTAL TYTCECSDGTKPNISDYQQSLPALMCQQWKTDCVANSPNDLTGQTACLSVVCGNKTANALSSSSSAPSAT AAPSSTGGGSASATVASATSATSEAAATALALAKEFGTSALAAGIVAAFGFAL
XP_022510935.1	Fonsecaea monophora	hypothetical protein	9e-27	577	MQYQILLAASLAAVAHAQTIVTSSASSVAASTTVSQAMPAVATAAFNPAGIDSTTAFNWCHAQLNTCPQI CGGSASQNQCDQTTFTYTCVCANGTVPDCTAFAETLPFYICQETYIQCVNNNPNDAQAQSACKTNEQCGT RNATAEAIAQTSAASASVTSTSSAPASSETASATDTASESATASASGSDSSATGGAAMGVSQQMTTGVFA AVLLAIFKHIVLRYKDPCDTITMRALRYHGVKDLRVDNDIPEPKCGENQIKVKLHEYSSPTFIPQPNSPH PLTKEVMPVAIGHEFSGEIVEIGSSAASHPNFQGQTLEVGDKVAVQPTLACFHCGPCHDGYINCCDSAGF VGLSGGGGGMSDYVCVDAQFVFKLPDHVGLDVGALVEPLAVAWH…
	Table S5. ZtSSP2 homologues in the Dothideomycetes with species, accession numbers, description, e-value, sequence, and length of the 20 closest homologues using NCBI BlastP. Red indicates the signal peptide.

## Sheet: Table S7
Jgi code		Description	E-value	Percentage Identity	Accession
Mycgr3G103091		uncharacterized protein MYCGRDRAFT_103091 [Zymoseptoria tritici IPO323]	3e-48	1	XP_003855717.1
		unnamed protein product [Zymoseptoria tritici ST99CH_1E4]	2e-11	0.939	SMR45839.1
		hypothetical protein TI39_contig295g00016 [Zymoseptoria brevis]	5e-11	0.9146	KJY01360.1
Mycgr3G107824		uncharacterized protein MYCGRDRAFT_107824 [Zymoseptoria tritici IPO323]	8e-85	1	XP_003855796.1
		unnamed protein product [Zymoseptoria tritici ST99CH_3D7]	2e-74	1	SMQ47134.1
		unnamed protein product [Zymoseptoria tritici ST99CH_1E4]	4e-73	0.9919	SMR45661.1
		unnamed protein product [Zymoseptoria tritici ST99CH_3D1]	6e-73	0.9839	SMR46922.1
		hypothetical protein TI39_contig5865g00011 [Zymoseptoria brevis]	7e-19	0.8958	KJX92350.1
		hypothetical protein TI39_contig5865g00012 [Zymoseptoria brevis]	8e-06	0.6486	KJX92351.1
		unnamed protein product [Zymoseptoria tritici ST99CH_1E4]	2e-05	0.6486	SMR45660.1
		unnamed protein product [Zymoseptoria tritici ST99CH_3D1]	2e-05	0.6486	SMR46921.1
		unnamed protein product [Zymoseptoria tritici ST99CH_3D7]	2e-05	0.6486	SMQ47133.1
		unnamed protein product [Zymoseptoria tritici ST99CH_1A5]	3e-05	0.6486	SMY20814.1
Mycgr3G105896		uncharacterized protein MYCGRDRAFT_105896 [Zymoseptoria tritici IPO323]	1e-140	1	XP_003848824.1
		unnamed protein product [Zymoseptoria tritici ST99CH_3D7]	1e-139	0.9948	SMQ54601.1
		unnamed protein product [Zymoseptoria tritici ST99CH_3D1]	4e-139	0.9844	SMR62877.1
		unnamed protein product [Zymoseptoria tritici ST99CH_1A5]	1e-123	0.9375	SMY28246.1
		unnamed protein product [Zymoseptoria tritici ST99CH_1E4]	5e-122	0.9323	SMR59037.1
		hypothetical protein TI39_contig453g00004 [Zymoseptoria brevis]	5e-100	0.7604	KJX97890.1
Mycgr3G105030		uncharacterized protein MYCGRDRAFT_105030 [Zymoseptoria tritici IPO323]	0	1	XP_003850561.1
		unnamed protein product [Zymoseptoria tritici ST99CH_1A5]	0	0.9888	SMY25784.1
		unnamed protein product [Zymoseptoria tritici ST99CH_3D7]	0	0.9777	SMQ52136.1
		aspergillopepsin-2 precursor like protein [Zymoseptoria brevis]	2e-130	0.6377	KJX98137.1
Mycgr3G111636		uncharacterized protein MYCGRDRAFT_111636 [Zymoseptoria tritici IPO323]	1e-112	1	XP_003847580.1
		hypothetical protein TI39_contig835g00002 [Zymoseptoria brevis]	6e-87	0.7736	KJX96086.1
		unnamed protein product [Zymoseptoria tritici ST99CH_3D7]	9e-85	0.7799	SMQ56151.1
Mycgr3G104404		uncharacterized protein MYCGRDRAFT_104404 [Zymoseptoria tritici IPO323]	3e-127	1	XP_003852098.1
		unnamed protein product [Zymoseptoria tritici ST99CH_3D7]	6e-127	0.9944	SMQ50633.1
		unnamed protein product [Zymoseptoria tritici ST99CH_1E4]	1e-125	0.9888	SMR52480.1
		hypothetical protein TI39_contig615g00001 [Zymoseptoria brevis]	3e-103	0.8483	KJX96548.1
Mycgr3G105659		uncharacterized protein MYCGRDRAFT_105659 [Zymoseptoria tritici IPO323]	4e-132	1	XP_003849304.1
		hypothetical protein TI39_contig671g00005 [Zymoseptoria brevis]	2e-75	0.9313	KJX96331.1
Mycgr3G99676		uncharacterized protein MYCGRDRAFT_99676 [Zymoseptoria tritici IPO323]	4e-121	1	XP_003854279.1
		unnamed protein product [Zymoseptoria tritici ST99CH_1E4]	4e-120	0.994	SMR49003.1
		hypothetical protein TI39_contig5832g00040 [Zymoseptoria brevis]	1e-108	0.8929	KJX92648.1
		unnamed protein product [Zymoseptoria tritici ST99CH_3D7]	2e-47	0.561	SMQ49179.1
		uncharacterized protein MYCGRDRAFT_91982 [Zymoseptoria tritici IPO323]	3e-22	0.5377	XP_003854278.1
Mycgr3G105223		uncharacterized protein MYCGRDRAFT_105223 [Zymoseptoria tritici IPO323]	4e-138	1	XP_003851131.1
		unnamed protein product [Zymoseptoria tritici ST99CH_1E4]	2e-136	0.984	SMR55354.1
		unnamed protein product [Zymoseptoria tritici ST99CH_1A5]	6e-136	0.984	SMY26166.1
		unnamed protein product [Zymoseptoria tritici ST99CH_3D7]	2e-135	0.9787	SMQ52531.1
		hypothetical protein TI39_contig5927g00005 [Zymoseptoria brevis]	1e-49	0.8182	KJX92077.1
Mycgr3G105182		uncharacterized protein MYCGRDRAFT_105182 [Zymoseptoria tritici IPO323]	1e-101	1	XP_003850686.1
		unnamed protein product [Zymoseptoria tritici ST99CH_1E4]	2e-101	0.993	SMR55264.1
		unnamed protein product [Zymoseptoria tritici ST99CH_3D7]	9e-101	0.986	SMQ52436.1
		hypothetical protein TI39_contig289g00016 [Zymoseptoria brevis]	4e-89	0.8881	KJY01512.1
Mycgr3G107904		uncharacterized protein MYCGRDRAFT_107904 [Zymoseptoria tritici IPO323]	4e-123	1	XP_003855719.1
		hypothetical protein TI39_contig73g00009 [Zymoseptoria brevis]	4e-114	0.9176	KJY02238.1
Mycgr3G104000		uncharacterized protein MYCGRDRAFT_104000 [Zymoseptoria tritici IPO323]	5e-132	1	XP_003852815.1
		unnamed protein product [Zymoseptoria tritici ST99CH_1E4]	4e-131	0.9944	SMR50525.1
		unnamed protein product [Zymoseptoria tritici ST99CH_3D7]	2e-128	0.9778	SMQ49533.1
		hypothetical protein TI39_contig4216g00018 [Zymoseptoria brevis]	2e-104	0.8056	KJX94106.1
Mycgr3G108976		uncharacterized protein MYCGRDRAFT_108976 [Zymoseptoria tritici IPO323]	4e-134	1	XP_003852861.1
		unnamed protein product [Zymoseptoria tritici ST99CH_3D7]	7e-134	0.99	SMQ49619.1
		unnamed protein product [Zymoseptoria tritici ST99CH_1E4]	1e-132	0.985	SMR50609.1
		unnamed protein product [Zymoseptoria tritici ST99CH_3D1]	5e-132	0.985	SMR51552.1
		unnamed protein product [Zymoseptoria tritici ST99CH_1A5]	5e-131	0.975	SMY23309.1
		hypothetical protein TI39_contig263g00007 [Zymoseptoria brevis]	6e-131	0.98	KJY02037.1
		Table S7. Z. tritici small, secreted proteins with potential homologues only present in Zymoseptoria brevis.
		JGI code, description, accession numbers, percentage identity and e-value.
		Cut-off of 50% percentage similarity and e-value 0.01 using NCBI Blast.
